# Supplementary material for: Association analysis for disease resistance to Fusarium oxysporum in cape gooseberry (Physalis peruviana L)
Source: BMC Genomics. 2016 Mar 18;17:248. doi: 10.1186/s12864-016-2568-7 (PMC4797340; doi:10.1186/s12864-016-2568-7)
Supplement: Additional file 1: Table S1. — List of the germplasm used for association of the cape gooseberry resistance response to F. oxysporum in the present study. (XLS 50 kb) [file 12864_2016_2568_MOESM1_ESM.xls]

## Sheet: Hoja1
No.	Accession	ESPECIE	Country	Region	State of cultivation
1	09U004-1	P. peruviana	Colombia	Norte de Santander	Wild
2	09U005-4	P. peruviana	Colombia	Norte de Santander	Wild
3	09U009-2	P. peruviana	Colombia	Norte de Santander	Wild
4	09U010-1	P. peruviana	-	-	-
5	09U012-5	P. peruviana	Colombia	Norte de Santander	Wild
6	09U022-3	P. peruviana	Colombia	Cundinamarca	Wild
7	09U023-1	P. peruviana	Colombia	Cundinamarca	Wild
8	09U026-1	P. peruviana	Colombia	Cundinamarca	Land-race
9	09U030-1	P. peruviana	Colombia	Cundinamarca	Land-race
10	09U031-4	P. peruviana	Colombia	Cundinamarca	Land-race
11	09U033-1	P. peruviana	Colombia	Cundinamarca	Land-race
12	09U039-1	P. peruviana	Colombia	Boyacá	Land-race
13	09U043-1	P. peruviana	Colombia	Boyacá	Land-race
14	09U045-2	P. peruviana	Colombia	Boyacá	Wild
15	09U046-1	P. peruviana	Colombia	Boyacá	Land-race
16	09U047-1	P. peruviana	Colombia	Boyacá	Land-race
17	09U047-3	P. peruviana	Colombia	Boyacá	Land-race
18	09U048-1	P. peruviana	Colombia	Santander	Wild
19	09U086-3	P. peruviana	Ecuador	Ambato	-
20	09U089-3	P. peruviana	Colombia	Antioquia	-
21	09U090-4	P. peruviana	-	-	-
22	09U093-5	P. peruviana	Colombia	Nariño	-
23	09U095-2	P. peruviana	Colombia	Nariño	-
24	09U098-4	P. peruviana	Colombia	Antioquia	-
25	09U106-2	P. peruviana	Colombia	Antioquia	-
26	09U107-1	P. peruviana	Colombia	Antioquia	-
27	09U112-3	P. peruviana	Colombia	Antioquia	-
28	09U118-1	P. peruviana	Colombia	Cundinamarca	-
29	09U120-3	P. peruviana	Colombia	Antioquia	-
30	09U121-2	P. peruviana	Colombia	Antioquia	-
31	09U126-1	P. peruviana	Colombia	Antioquia	-
32	09U127-1	P. peruviana	Colombia	Antioquia	-
33	09U128-4	P. peruviana	Colombia	Antioquia	-
34	09U130-2	P. peruviana	Colombia	Boyacá	-
35	09U131-3	P. peruviana	Colombia	Antioquia	-
36	09U134-3	P. peruviana	Nepal	Provincia de Bagmati	-
37	09U136-3	P. peruviana	USDA	-	-
38	09U138-2	P. peruviana	USDA	-	-
39	09U140-5	P. peruviana	USDA	-	-
40	09U158-1	P. peruviana	Colombia	Antioquia	-
41	09U160-1	P. peruviana	Colombia	Antioquia	-
42	09U161-3	P. peruviana	Colombia	Antioquia	-
43	09U166-3	P. peruviana	Colombia	Boyacá	-
44	09U167-3	P. peruviana	Colombia	Boyacá	-
45	09U169-2	P. peruviana	Colombia	Nariño	-
46	09U170-1	P. peruviana	Colombia	Nariño	-
47	09U171-1	P. peruviana	Colombia	Antioquia	-
48	09U180-2	P. peruviana	Colombia	Cundinamarca	-
49	09U181-1	P. peruviana	Colombia	Cundinamarca	-
50	09U184-1	P. peruviana	Colombia	Nariño	-
51	09U186-1	P. peruviana	Colombia	Nariño	-
52	09U187-4	P. peruviana	Colombia	Nariño	-
53	09U189-3	P. peruviana	Colombia	Valle	-
54	09U190-2	P. peruviana	Colombia	Valle	-
55	09U192-5	P. peruviana	Colombia	Valle	-
56	09U193-1	P. peruviana	Colombia	Valle	-
57	09U200-4	P, peruviana	Colombia	Nariño	-
58	09U210-2	P. peruviana	-	-	-
59	09U213-2	P. peruviana	Colombia	Cauca	-
60	09U216-1	P. peruviana	Colombia	-	-
61	09U216-4	P. peruviana	Colombia	-	-
62	09U218-3	P. peruviana	Colombia	Cundinamarca	Cultivated
63	09U219-3	P. peruviana	Colombia	Cundinamarca	Cultivated
64	09U236-3	P. peruviana	Colombia	Boyacá	Cultivated
65	09U248-5	P. peruviana	Colombia	Boyacá	Cultivated
66	09U249-1	P. peruviana	Colombia	Boyacá	Cultivated
67	09U260-4	P. peruviana	Colombia	Cundinamarca	Cultivated
68	09U261-2	P. peruviana	Colombia	Cundinamarca	Cultivated
69	09U265-4	P. peruviana	Colombia	Cundinamarca	Cultivated
70	09U267-4	P. peruviana	Colombia	Cundinamarca	Cultivated
71	09U274-1	P. peruviana	Colombia	-	Cultivated
72	09U274-3	P. peruviana	Colombia	-	Cultivated
73	09U275-3	P. peruviana	Colombia	Cundinamarca	Cultivated
74	09U277-5	P. peruviana	Colombia	Nariño	Wild
75	09U278-3	P. peruviana	Colombia	Nariño	Land-race
76	09U279-1	P. peruviana	Colombia	Nariño	Land-race
77	09U279-2	P. peruviana	Colombia	Nariño	Land-race
78	09U280-3	P. peruviana	Colombia	Nariño	Land-race
79	09U282-3	P. peruviana	Colombia	Nariño	Land-race
80	09U283-2	P. peruviana	Colombia	Caldas	Wild
81	09U284-1	P. peruviana	Colombia	Boyacá	Cultivated
82	09U288-7	P. peruviana	South Africa	Transvaal	-
83	09U298-6	P. peruviana	Colombia	Cundinamarca	-
84	09U381-6	P. peruviana	-	-	-
85	09U292-7	P. peruviana	Colombia	Boyacá	Cultivated
86	09U293-6	P. peruviana	Colombia	Boyacá	Doubled haploids
87	09U295-4	P. peruviana	Colombia	Boyacá	Doubled haploids
88	12U335-1	P. peruviana	Colombia	Cundinamarca	Doubled haploids
89	12U337-1	P. peruviana	Colombia	Cundinamarca	Doubled haploids
90	12U340-1	P. peruviana	Colombia	Cundinamarca	Doubled haploids
91	12U342-1	P. peruviana	Colombia	Cundinamarca	Doubled haploids
92	12U344-1	P. peruviana	Colombia	Cundinamarca	Doubled haploids
93	12U347-1	P. peruviana	Colombia	Cundinamarca	Doubled haploids
94	12U350-1	P. peruviana	Colombia	Cundinamarca	Doubled haploids
95	12U355-1	P. peruviana	Colombia	Cundinamarca	Doubled haploids
96	12U362-1	P. peruviana	Colombia	Cundinamarca	Doubled haploids
97	12U366-1	P. peruviana	Colombia	Cundinamarca	Doubled haploids
98	12U367-1	P. peruviana	Colombia	Cundinamarca	Doubled haploids
99	12U368-1	P. peruviana	Colombia	Cundinamarca	Doubled haploids
100	12U374-1	P. peruviana	Colombia	Cundinamarca	Doubled haploids
	– Accessions without passport data
		Comportamiento
